# Supplementary material for: Exploring the Impact of Health Literacy on Fertility Awareness and Reproductive Health in University Students—A Systematic Review
Source: Healthcare (Basel). 2025 Sep 17;13(18):2342. doi: 10.3390/healthcare13182342 (PMC12469965; doi:10.3390/healthcare13182342)
Supplement: Supplementary file 1 [file healthcare-13-02342-s001.zip]

Archive with 1 entries (1 files):
- healthcare-3797728-supplementary.pdf
